# Supplementary material for: Enhanced carbon dioxide electrolysis at redox manipulated interfaces
Source: Nat Commun. 2019 Apr 4;10:1550. doi: 10.1038/s41467-019-09568-1 (PMC6449360; doi:10.1038/s41467-019-09568-1)
Supplement: Supplementary file 3 — Source Data [file 41467_2019_9568_MOESM3_ESM.zip]

Archive with 105 entries (79 files):
- Source Data-20190315/Figure 1/
- Source Data-20190315/Figure 1/Figure 1a.opj
- Source Data-20190315/Figure 1/Figure 1b.opj
- Source Data-20190315/Figure 1/Figure 1c.opj
- Source Data-20190315/Figure 1/Figure 1d.opj
- Source Data-20190315/Figure 1/Figure 1e.opj
- Source Data-20190315/Figure 1/Figure 1f.opj
- Source Data-20190315/Figure 2/
- Source Data-20190315/Figure 2/Figure 2.pptx
- Source Data-20190315/Figure 3/
- Source Data-20190315/Figure 3/Figure 3a.opj
- Source Data-20190315/Figure 3/Figure 3b.opj
- Source Data-20190315/Figure 3/Figure 3c-d.pptx
- Source Data-20190315/Figure 4/
- Source Data-20190315/Figure 4/Figure 4a.opj
- Source Data-20190315/Figure 4/Figure 4b.opj
- Source Data-20190315/Figure 4/Figure 4c.opj
- Source Data-20190315/Figure 4/Figure 4d.opj
- Source Data-20190315/Figure 4/Figure 4e.opj
- Source Data-20190315/Figure 4/Figure 4f.opj
- Source Data-20190315/Figure 5/
- Source Data-20190315/Figure 5/Figure 5.pptx
- Source Data-20190315/Figure 6/
- Source Data-20190315/Figure 6/Figure 6a.opj
- Source Data-20190315/Figure 6/Figure 6b.opj
- Source Data-20190315/Figure 6/Figure 6c.opj
- Source Data-20190315/Figure 6/Figure 6d.opj
- Source Data-20190315/Supplementary Figure 1/
- Source Data-20190315/Supplementary Figure 1/Supplementary Figure 1a.opj
- Source Data-20190315/Supplementary Figure 1/Supplementary Figure 1b.opj
- Source Data-20190315/Supplementary Figure 1/Supplementary Figure 1c.opj
- Source Data-20190315/Supplementary Figure 1/Supplementary Figure 1d.opj
- Source Data-20190315/Supplementary Figure 10/
- Source Data-20190315/Supplementary Figure 10/Supplementary Figure 10a.opj
- Source Data-20190315/Supplementary Figure 10/Supplementary Figure 10b.opj
- Source Data-20190315/Supplementary Figure 10/Supplementary Figure 10c.opj
- Source Data-20190315/Supplementary Figure 10/Supplementary Figure 10d.opj
- Source Data-20190315/Supplementary Figure 11/
- Source Data-20190315/Supplementary Figure 11/Supplementary Figure 11a.opj
- Source Data-20190315/Supplementary Figure 11/Supplementary Figure 11b.opj
- Source Data-20190315/Supplementary Figure 11/Supplementary Figure 11c.opj
- Source Data-20190315/Supplementary Figure 11/Supplementary Figure 11d.opj
- Source Data-20190315/Supplementary Figure 11/Supplementary Figure 11e.opj
- Source Data-20190315/Supplementary Figure 11/Supplementary Figure 11f.opj
- Source Data-20190315/Supplementary Figure 12/
- Source Data-20190315/Supplementary Figure 12/Supplementary Figure 12a.opj
- Source Data-20190315/Supplementary Figure 12/Supplementary Figure 12b.opj
- Source Data-20190315/Supplementary Figure 12/Supplementary Figure 12c.opj
- Source Data-20190315/Supplementary Figure 12/Supplementary Figure 12d.opj
- Source Data-20190315/Supplementary Figure 13/
- Source Data-20190315/Supplementary Figure 13/Supplementary Figure 13a.opj
- Source Data-20190315/Supplementary Figure 13/Supplementary Figure 13b.opj
- Source Data-20190315/Supplementary Figure 13/Supplementary Figure 13c.opj
- Source Data-20190315/Supplementary Figure 13/Supplementary Figure 13d.opj
- Source Data-20190315/Supplementary Figure 14/
- Source Data-20190315/Supplementary Figure 14/Supplementary Figure 14a.opj
- Source Data-20190315/Supplementary Figure 14/Supplementary Figure 14b.opj
- Source Data-20190315/Supplementary Figure 14/Supplementary Figure 14c.opj
- Source Data-20190315/Supplementary Figure 14/Supplementary Figure 14d.opj
- Source Data-20190315/Supplementary Figure 15/
- Source Data-20190315/Supplementary Figure 15/Supplementary Figure 15a-b.opj
- Source Data-20190315/Supplementary Figure 15/Supplementary Figure 15c.opj
- Source Data-20190315/Supplementary Figure 2/
- Source Data-20190315/Supplementary Figure 2/Supplementary Figure 2a.opj
- Source Data-20190315/Supplementary Figure 2/Supplementary Figure 2b.opj
- Source Data-20190315/Supplementary Figure 2/Supplementary Figure 2c.opj
- Source Data-20190315/Supplementary Figure 2/Supplementary Figure 2d.opj
- Source Data-20190315/Supplementary Figure 3/
- Source Data-20190315/Supplementary Figure 3/Supplementary Figure 3a.opj
- Source Data-20190315/Supplementary Figure 3/Supplementary Figure 3b.opj
- Source Data-20190315/Supplementary Figure 3/Supplementary Figure 3c.opj
- Source Data-20190315/Supplementary Figure 4/
- Source Data-20190315/Supplementary Figure 4/Supplementary Figure 4a.opj
- Source Data-20190315/Supplementary Figure 4/Supplementary Figure 4b.opj
- Source Data-20190315/Supplementary Figure 4/Supplementary Figure 4c.opj
- Source Data-20190315/Supplementary Figure 4/Supplementary Figure 4d.opj
- Source Data-20190315/Supplementary Figure 5/
- Source Data-20190315/Supplementary Figure 5/Supplementary Figure 5a.opj
- Source Data-20190315/Supplementary Figure 5/Supplementary Figure 5b.opj
- Source Data-20190315/Supplementary Figure 5/Supplementary Figure 5c.opj
- Source Data-20190315/Supplementary Figure 5/Supplementary Figure 5d.opj
- Source Data-20190315/Supplementary Figure 6/
- Source Data-20190315/Supplementary Figure 6/Supplementary Figure 6.ppt
- Source Data-20190315/Supplementary Figure 7/
- Source Data-20190315/Supplementary Figure 7/Supplementary Figure 7.pptx
- Source Data-20190315/Supplementary Figure 8/
- Source Data-20190315/Supplementary Figure 8/Supplementary Figure 8a.pptx
- Source Data-20190315/Supplementary Figure 8/Supplementary Figure 8b.pptx
- Source Data-20190315/Supplementary Figure 8/Supplementary Figure 8c.pptx
- Source Data-20190315/Supplementary Figure 9/
- Source Data-20190315/Supplementary Figure 9/Supplementary Figure 9a.pptx
- Source Data-20190315/Supplementary Figure 9/Supplementary Figure 9b.pptx
- Source Data-20190315/Supplementary Figure 9/Supplementary Figure 9c.pptx
- Source Data-20190315/Supplementary Figure 9/Supplementary Figure 9d.pptx
- Source Data-20190315/Supplementary Figure 9/Supplementary Figure 9e.pptx
- Source Data-20190315/Supplementary Table 1/
- Source Data-20190315/Supplementary Table 1/Supplementary Table 1.docx
- Source Data-20190315/Supplementary Table 2/
- Source Data-20190315/Supplementary Table 2/Supplementary Table 2.docx
- Source Data-20190315/Supplementary Table 3/
- Source Data-20190315/Supplementary Table 3/Supplementary Table 3.docx
- Source Data-20190315/Supplementary Table 4/
- Source Data-20190315/Supplementary Table 4/Supplementary Table 4.docx
- Source Data-20190315/Supplementary Table 5/
- Source Data-20190315/Supplementary Table 5/Supplementary Table 5.docx
